# Supplementary material for: TM7SF2-induced lipid reprogramming promotes cell proliferation and migration via CPT1A/Wnt/β-Catenin axis in cervical cancer cells
Source: Cell Death Discov. 2024 May 1;10:207. doi: 10.1038/s41420-024-01975-8 (PMC11063194; doi:10.1038/s41420-024-01975-8)
Supplement: Supplementary file 3 — Supplementary table 1 [file 41420_2024_1975_MOESM3_ESM.xlsx]

## Sheet: Supplemental table 1
Supplemental table 1. Gene-Set Enrichment Analysis (GSEA) of Pathways Significantly Represented in cervical cancer
Pathway resource	Gene set name	SIZE	ES	NES	FDR q-val
KEGG	KEGG_PHOSPHATIDYLINOSITOL_SIGNALING_SYSTEM	76	0.613432	2.14089	0
	KEGG_INOSITOL_PHOSPHATE_METABOLISM	54	0.634465	2.10294	0.00207751
	KEGG_SPHINGOLIPID_METABOLISM	38	0.658456	2.08499	0.00174285
	KEGG_GLYCEROLIPID_METABOLISM	49	0.563285	1.95292	0.017424
	KEGG_ABC_TRANSPORTERS	44	0.574136	1.90354	0.0301552
	KEGG_GLYCEROPHOSPHOLIPID_METABOLISM	76	0.50157	1.89208	0.0270925
	KEGG_SELENOAMINO_ACID_METABOLISM	25	0.671588	1.8876	0.0264322
	KEGG_VASCULAR_SMOOTH_MUSCLE_CONTRACTION	114	0.516302	1.88489	0.0233774
	KEGG_PROSTATE_CANCER	89	0.517434	1.86951	0.0255176
	KEGG_WNT_SIGNALING_PATHWAY	150	0.476713	1.83008	0.0384799
	KEGG_MELANOGENESIS	101	0.472866	1.81856	0.0414102
	KEGG_OTHER_GLYCAN_DEGRADATION	15	0.761976	1.81475	0.0395774
	KEGG_LONG_TERM_POTENTIATION	70	0.492541	1.80933	0.0387916
	KEGG_LYSINE_DEGRADATION	44	0.57177	1.79927	0.0415028
	KEGG_N_GLYCAN_BIOSYNTHESIS	46	0.601183	1.77892	0.0469487
	KEGG_GNRH_SIGNALING_PATHWAY	101	0.461619	1.76831	0.0495134
	KEGG_VASOPRESSIN_REGULATED_WATER_REABSORPTION	44	0.512472	1.75324	0.0545928
	KEGG_BIOSYNTHESIS_OF_UNSATURATED_FATTY_ACIDS	22	0.583282	1.75291	0.0517191
	KEGG_GLYCOSPHINGOLIPID_BIOSYNTHESIS_LACTO_AND_NEOLACTO_SERIES	26	0.546368	1.75036	0.0496771
	KEGG_GLYCOSAMINOGLYCAN_BIOSYNTHESIS_KERATAN_SULFATE	15	0.668544	1.74561	0.0499415
	KEGG_CALCIUM_SIGNALING_PATHWAY	177	0.442918	1.74433	0.0482396
	KEGG_HISTIDINE_METABOLISM	29	0.553811	1.73895	0.0490033
	KEGG_BASAL_CELL_CARCINOMA	55	0.528902	1.73777	0.0477345
	KEGG_O_GLYCAN_BIOSYNTHESIS	30	0.586246	1.73342	0.0487472
Wiki Pathways	WP_ENERGY_METABOLISM	48	0.675449	2.09176	0.0401669
	WP_JOUBERT_SYNDROME	76	0.685455	2.07713	0.0257836
	WP_GENES_RELATED_TO_PRIMARY_CILIUM_DEVELOPMENT_BASED_ON_CRISPR	96	0.742319	2.07038	0.0198931
	WP_MTHFR_DEFICIENCY	23	0.676405	2.03092	0.0245106
	WP_CILIOPATHIES	172	0.67532	2.00594	0.0271254
	WP_BARDETBIEDL_SYNDROME	82	0.686373	1.997	0.025958
	WP_CILIARY_LANDSCAPE	211	0.530268	1.99469	0.0225625
	WP_MALE_INFERTILITY	139	0.509107	1.99452	0.0197422
	WP_PATHWAYS_AFFECTED_IN_ADENOID_CYSTIC_CARCINOMA	63	0.659309	1.98252	0.0205735
	WP_RENINANGIOTENSINALDOSTERONE_SYSTEM_RAAS	44	0.591774	1.97369	0.0212243
	WP_THERMOGENESIS	108	0.540496	1.96229	0.0225118
	WP_NUCLEAR_RECEPTORS	38	0.596901	1.92213	0.0350075
	WP_GPR40_PATHWAY	15	0.694653	1.9061	0.0428045
	WP_PHOSPHOINOSITIDES_METABOLISM	49	0.630383	1.9003	0.0438445
	WP_ANDROGEN_RECEPTOR_SIGNALING_PATHWAY	89	0.547286	1.89669	0.0428234
	WP_GLYCEROPHOSPHOLIPID_BIOSYNTHETIC_PATHWAY	30	0.593161	1.89063	0.043683
	WP_WNT_SIGNALING_PATHWAY	51	0.582709	1.88678	0.0427448
	WP_AMPACTIVATED_PROTEIN_KINASE_SIGNALING	67	0.545758	1.88224	0.0424107
	WP_ECTODERM_DIFFERENTIATION	139	0.487381	1.87707	0.043165
	WP_MESODERMAL_COMMITMENT_PATHWAY	152	0.510343	1.86875	0.0443949
	WP_GLIOBLASTOMA_SIGNALING_PATHWAYS	82	0.52977	1.86807	0.0425049
Significantly enriched gene sets found with GSEA using the FDR q-value < 0.05 and ES > 0.4 as cut-off for significance.
ES = Enrichment Score. FDR q-value = False Discovery Rate method of correction for multiple testing.
